# Supplementary material for: Thyroid Tuberculosis Abscess: A Systematic Review of Diagnostic Pathways and Management Strategies
Source: Trop Med Infect Dis. 2026 Mar 15;11(3):81. doi: 10.3390/tropicalmed11030081 (PMC13030784; doi:10.3390/tropicalmed11030081)
Supplement: Supplementary file 1 [file tropicalmed-11-00081-s001.zip]

Archive with 1 entries (1 files):
- tropicalmed-4131202-supplementary.pdf
